# Supplementary material for: Identification of potentially relevant metals for the etiology of autism by using a Bayesian multivariate approach for partially censored values
Source: Sci Rep. 2023 Aug 3;13:12622. doi: 10.1038/s41598-023-38780-9 (PMC10400650; doi:10.1038/s41598-023-38780-9)
Supplement: Supplementary file 1 — Supplementary Information 1. [file 41598_2023_38780_MOESM1_ESM.xlsx]

## Sheet: HeavyMetals_cordblood_serum5yrs
NA = missing value	(0) = cord blood	(5) = serum in 5yrs
Group	Al (0) µg/l	Al (5) µg/l	Cd (0) µg/l	Cd (5) µg/l	Hg (0) µg/l	Hg (5) µg/l	Li (0) µg/l	Li (5) µg/l	Pb (0) µg/l	Pb (5) µg/l	Zn (0) µg/l	Zn (5) µg/l
ASD	26	5.97	0.0615	0.05	0.2	0.2	NA	47.5	0.5	0.5	894	530
ASD	7.61	7.31	2.03	0.05	0.2	0.285	1	55.6	0.5	0.5	745	632
ASD	5.18	11	0.05	0.05	0.2	0.276	1	61	0.5	0.5	666	853
ASD	5	19.4	0.0514	0.05	0.335	0.252	1	63.1	0.5	0.5	929	569
ASD	22.4	17.4	0.059	0.05	0.2	0.2	2.21	63.1	0.5	0.5	1040	888
ASD	5	6.73	0.05	0.05	0.401	0.47	1	65.3	0.5	0.5	1000	891
ASD	12.4	8.93	0.0809	0.05	0.258	0.442	1.5	67.1	0.5	0.5	1300	867
ASD	5	14.2	0.05	0.05	0.2	0.229	1	67.5	0.5	0.5	806	859
ASD	5	15.3	0.05	0.05	0.2	0.27	1	78.5	0.5	0.5	1240	779
ASD	5	17.8	0.05	0.05	0.448	0.373	1	85.5	0.63	0.5	1200	718
ASD	18.9	13.8	0.05	0.05	0.2	0.2	1	85.7	0.5	0.5	1100	771
ASD	5	NA	0.05	NA	0.23	NA	1.46	NA	0.5	NA	848	NA
ASD	5	NA	0.05	NA	0.2	NA	1	NA	0.5	NA	1010	NA
ASD	NA	NA	0.05	NA	0.2	NA	1	NA	0.5	NA	1110	NA
ASD	5	NA	0.05	NA	0.319	NA	1	NA	0.5	NA	1160	NA
ASD	5	NA	0.05	NA	0.2	NA	1	NA	0.5	NA	1290	NA
ASD	NA	NA	0.06	NA	0.87	NA	1	NA	0.6	NA	1080	NA
ASD	11.8	NA	0.0868	NA	0.2	NA	1.14	NA	0.5	NA	1030	NA
ASD	5	NA	0.0958	NA	0.2	NA	1	NA	0.5	NA	975	NA
ASD	5	NA	2.37	NA	0.379	NA	1	NA	0.5	NA	1000	NA
Control	6	8.68	0.06	0.05	0.2	0.405	1.22	44.6	0.6	0.5	985	667
Control	5	12.7	0.05	0.05	0.378	0.2	1	48.2	0.5	0.5	1030	714
Control	5	12.7	0.05	0.05	0.534	0.2	1	49.9	0.5	0.5	882	723
Control	5	12	0.05	0.05	0.2	0.2	1	51.9	0.5	0.5	1070	680
Control	NA	14.2	0.0728	0.05	0.2	0.209	1	55.2	0.5	0.5	1050	757
Control	5	15	0.05	0.05	0.2	0.2	1	55.7	0.5	0.5	963	725
Control	5	9.48	0.05	0.05	0.2	0.2	1	56	0.5	0.5	733	566
Control	6	16.4	0.261	0.05	0.3	0.2	1	58.7	0.6	0.5	1540	590
Control	8.99	15.8	0.0644	0.05	0.2	0.2	1	59.6	0.5	0.605	1210	749
Control	5	7.6	0.05	0.05	0.2	0.258	1	60.4	0.5	0.5	1000	701
Control	5	14.6	0.471	0.05	0.295	0.2	1	66	0.5	0.5	820	713
Control	5	8.6	0.05	0.05	0.2	0.2	1.01	66.2	0.5	0.5	689	652
Control	34	14.9	0.05	0.05	0.201	0.294	1.08	69	1.28	0.5	2690	759
Control	5	48.9	0.05	0.05	0.2	0.2	1	69.7	0.5	0.5	683	892
Control	5	16.1	0.05	0.05	0.2	0.2	1	70.9	0.5	0.5	995	711
Control	5	10.4	0.05	0.05	0.2	0.224	1	72.3	0.5	0.5	1120	622
Control	NA	8.9	0.05	0.05	0.2	0.236	NA	74.1	0.5	0.5	880	673
Control	5	13.5	0.05	0.05	0.358	0.251	1	77.2	0.5	0.5	783	808
Control	5	12.1	0.05	0.05	0.283	0.262	1	77.6	0.5	0.5	1060	835
Control	5	6.53	0.05	0.05	0.2	0.2	1	81.4	0.5	0.5	968	671
Control	5.12	11.2	0.05	0.05	0.214	0.2	1	84.2	0.5	0.5	883	691
Control	5	12.8	0.05	0.05	0.445	0.236	1	84.2	0.556	0.5	1280	975
Control	5	16.5	0.05	0.05	0.2	0.2	1	120	0.5	0.5	1230	576
Control	NA	17.7	0.05	0.05	0.2	0.2	1	132	0.5	0.5	882	799
Control	5	NA	0.05	NA	0.238	NA	1	NA	0.5	NA	710	NA
Control	5	NA	0.05	NA	0.2	NA	1	NA	1.12	NA	811	NA
Control	5	NA	0.05	NA	0.2	NA	1	NA	0.521	NA	821	NA
Control	6.86	NA	0.05	NA	0.2	NA	1	NA	0.5	NA	850	NA
Control	5	NA	0.05	NA	0.2	NA	1	NA	0.5	NA	850	NA
Control	5	NA	0.05	NA	0.2	NA	1	NA	0.5	NA	876	NA
Control	5	NA	0.05	NA	0.2	NA	1	NA	0.5	NA	921	NA
Control	5	NA	0.05	NA	0.234	NA	1	NA	0.5	NA	964	NA
Control	5	NA	0.05	NA	0.2	NA	1	NA	0.5	NA	974	NA
Control	5	NA	0.05	NA	0.21	NA	1	NA	0.87	NA	1000	NA
Control	6.8	NA	0.05	NA	0.485	NA	1	NA	0.5	NA	1020	NA
Control	5	NA	0.05	NA	0.2	NA	1	NA	0.5	NA	1030	NA
Control	6	NA	0.06	NA	0.2	NA	1	NA	0.6	NA	1120	NA
Control	6	NA	0.113	NA	0.2	NA	1	NA	3.53	NA	934	NA
Control	5	NA	0.265	NA	0.2	NA	1	NA	0.5	NA	3600	NA
Control	6.24	NA	2.98	NA	0.2	NA	1	NA	0.984	NA	878	NA
Left-censored value	5		0.05	0.05	0.2	0.2	1		0.5	0.5
